# Supplementary material for: The oral microbiome of early stage Parkinson’s disease and its relationship with functional measures of motor and non-motor function
Source: PLoS One. 2019 Jun 27;14(6):e0218252. doi: 10.1371/journal.pone.0218252 (PMC6597068; doi:10.1371/journal.pone.0218252)
Supplement: S6 Table — (XLSX) [file pone.0218252.s009.xlsx]

## Sheet: Sheet1
Symbol	T statistic	Log2 Fold Chg	P value	FDR	Title	Functional Description
KIF21B	4.3151	2.165	4.4247e-05	0.080817	Kinesin-like protein KIF21B	Involved in regulation of microtubule dynamics, synapse function and neuronal morphology, including dendritic tree branching and spine formation. Plays a role in lerning and memory. Involved in delivery of GABA(A) receptors to cell surface.
EEF2	4.2976	0.71923	4.7202e-05	0.080817	Elongation factor 2	Catalyzes the GTP-dependent ribosomal translocation step during translation elongation. Involved in gliogenesis.
PENK	-4.2031	-1.9313	6.6662e-05	0.080817	Proenkephalin-A	Opioid neuropeptide. Play a role in a number of physiologic functions, including pain perception, responses to stress, motor control. PENK increases glutamate release and decreases GABA concentrations in the striatum.
TRAPPC9	3.9065	0.51805	0.00019163	0.17424	Trafficking protein particle complex subunit 9	Activator of NF-kappa-B through increased phosphorylation of IKK. May function in neuronal differentiation. May play a role in vesicular transport from endoplasmic reticulum to Golgi.
EGFLAM	-3.7388	-0.84215	0.00034113	0.18903	Pikachurin	Involved in retinal photoreceptor ribbon synapse formation and visual perception. Promotes matrix assembly and cell adhesiveness.
ABHD2	3.7246	0.57341	0.00035801	0.18903	Monoacylglycerol lipase ABHD2	Acts as a progesterone receptor; progesterone-dependent acylglycerol lipase that catalyzes hydrolysis of endocannabinoid arachidonoylglycerol (AG).
COL1A1	3.6952	0.51277	0.00039526	0.18903	Collagen alpha-1(I) chain	Type I collagen is a member of group I collagen (fibrillar forming collagen)
CRAMP1	3.6802	0.65477	0.00041579	0.18903	Cramped Chromatin Regulator Homolog 1	DNA-binding transcription factor activity, RNA polymerase II-specific. Highest expression in cerebellum.
COLGALT1	3.6331	0.9889	0.00048685	0.19674	Procollagen galactosyltransferase 1	Beta-galactosyltransferase that transfers beta-galactose to hydroxylysine residues of type I collagen; facilitates the formation of collagen triple helix.
